# Supplementary material for: Structure–Activity Relationship of New Chimeric Analogs of Mastoparan from the Wasp Venom Paravespula lewisii
Source: Int J Mol Sci. 2022 Jul 27;23(15):8269. doi: 10.3390/ijms23158269 (PMC9332802; doi:10.3390/ijms23158269)
Supplement: Supplementary file 1 [file ijms-23-08269-s001.zip]

Archive with 1 entries (1 files):
- ijms-1815628-supplementary.pdf
